# Supplementary material for: Novel Genetic Microvascular Dysplasia Causing Hypoperfusion of Cardiac, Renal, and Cerebral Circulation
Source: J Clin Med. 2023 Nov 17;12(22):7150. doi: 10.3390/jcm12227150 (PMC10672279; doi:10.3390/jcm12227150)
Supplement: Supplementary file 1 [file jcm-12-07150-s001.zip]

Archive with 2 entries (2 files):
- movie1.avi
- movie2.avi
